# Supplementary material for: Development of gene-based molecular markers tagging low alkaloid pauper locus in white lupin (Lupinus albus L.)
Source: J Appl Genet. 2019 Aug 13;60(3):269–81. doi: 10.1007/s13353-019-00508-9 (PMC6803572; doi:10.1007/s13353-019-00508-9)
Supplement: Supplementary file 1 — Lines used for validation of white lupin markers from pauper region. (XLSX 20 kb) [file 13353_2019_508_MOESM1_ESM.xlsx]

## Sheet: Arkusz1
Development of gene-based molecular markers tagging low alkaloid pauper locus in white lupin (Lupinus albus L.)
Sandra Rychel, Michał Książkiewicz
Institute of Plant Genetics, Polish Academy of Sciences, Strzeszyńska 34, 60-479 Poznań
Supplementary File 1. Lines used for validation of white lupin markers from pauper region.
Alkaloid content according to Kroc M, Rybiński W, Wilczura P, Kamel K, Kaczmarek Z, Barzyk P, Święcicki W (2017) Quantitative and qualitative analysis of alkaloids composition in the seeds of a white lupin (Lupinus albus L.) collection. Genet Resour Crop Evol 64 (8):1853-1860. doi:10.1007/s10722-016-0473-1
Donor names according to Polish Lupin Collection Database http://www.igr.poznan.pl/uploads/resources/Linki%20WS/Lubin.pdf
Accession	Name	Domestication status	Donor	Country	Alkaloids from Kroc et al. 2017 (%)	Alkaloids from Polish Lupin Collection Database (%)	Low alkaloid genes
95015	San Felices	wild or primitive	-	ESP	12.7302	-
95038	Population-8018	wild or primitive	Salamanca,Jambrina	ESP	3.8238
95041	Population-8021	wild or primitive	Salamanca,Jambrina	ESP	4.3289
95047	Population-8030	wild or primitive	Salamanca,Jambrina	ESP	2.8094
95077	Population B-297/79	wild or primitive	Gatersleben,Lehmann	ESP	3.3884
95080	Population B-2007/80	wild or primitive	Gatersleben,Lehmann	ESP	4.1909
95101	Calabria	wild or primitive	Palermo	ITA	2.2896
95109	Population-84003	wild or primitive	Salamanca,Jambrina	ESP	3.9194
95113	LA-108	landrace	Salamanca,Jambrina	FRA	3.4628
95114	LA-109	landrace	Salamanca,Jambrina	FRA	2.8986
95130	Population-84152	landrace	Salamanca,Jambrina	ESP	2.4329
95132	Tremoco Gorzki	landrace	Gatersleben,Lehmann	PRT	3.2596
95143	Population-199	wild or primitive	Sevilla,Martin	ESP	2.4529
95146	AL-19	landrace	Salamanca,Jambrina	ESP	3.2462
95149	AL-22	landrace	Salamanca,Jambrina	ESP	1.6165
95151	AL-26	landrace	Salamanca,Jambrina	ESP	2.3105
95152	AL-27	landrace	Salamanca,Jambrina	ESP	4.6906
95155	R-32	landrace	Salamanca,Jambrina	ESP	2.354
95177	Mutant Self Completing	mutant	Wiatrowo,Święcicki	POL	2.3949
95187	BGRC-3911	wild or primitive	Braunschweig,Seidewitz	ITA	2.6266
95211	Turmus balady gadim,Druze L.R.	landrace	University of Minnesota	ISR	3.1292
95212	Turmus balady gadim,L.R.M.-2738	landrace	University of Minnesota	JOR	2.7841
95213	Turmus balady L.R.M.-2675	landrace	University of Minnesota	JOR	1.9598
95216	L-229-N	wild or primitive	University of Minnesota	ZAF	1.7777
95219	Giza-2	landrace	University of Minnesota	EGY	2.5986
95223	TR-5	wild or primitive	-	TUR	2.3551
95234	P.21525	landrace	-	CHL	0.0168	-	unknown
95243	Pop.2023	wild or primitive	Gatersleben	DZA	1.9015
95244	Pop.2027	wild or primitive	Gatersleben	DZA	4.2992
95245	Lupini Bean	wild or primitive	Gatersleben	GBR	6.0789
95246	Pop.2078	wild or primitive	Gatersleben	ETH	3.2277
95267	Lobbi Barcelona	wild or primitive	Madryt	ESP	4.6497
95276	Siebacher Red BGR6321	cultivar	Bułgaria	PRT	1.9933
95406	R-933	cross derivative	Przebędowo,Mikołajczyk	POL	0.0357	0.079	pauper
95407	Tremoco Doce	landrace	Oeiras,Mota	PRT	2.5105
95409	Neutra	cultivar	Gatersleben,Lehmann	DEU	2.2701
95422	Start	cultivar	-	SUN	0.0668	0.078	exiguus
95424	Kali x Laju Biały-1	cross derivative	Wiatrowo,Święcicki	POL	3.9769
95427	Sel.ecot. x LA-109/1	cross derivative	Salamanca,Jambrina	ESP	2.2387
95428	Pflugs Gela	cultivar	Gatersleben,Lehmann	DEU	1.7536
95440	HetmanxStart	cross derivative	Wiatrowo,Święcicki	POL	0.1283	0.051	pauper
95468	Azurnyj	landrace	Święcicki	BYS	2.3249
95479	Kijewskij Mutant	cultivar	Cowling	SUN	0.016	0.096	pauper
95480	Nelly USA	cultivar	Cowling	HUN	0.096	0.113	exiguus
95513	Butan	cultivar	Przebędowo	POL	0.0269		exiguus Start x Wat
95523	FRA6708B	wild or primitive	Jon Clements (AUS 27665)	TUR	2.8583
95524	FRA6712B	wild or primitive	Jon Clements (AUS 27669)	TUR	2.6473
95525	FRA6713B	wild or primitive	Jon Clements (AUS 27670)	TUR	2.7013
95526	LA359	wild or primitive	Jon Clements (AUS 28256)	FRA	2.4152
95527	LA382	wild or primitive	Jon Clements (AUS 28264)	EGY	2.3963
95528	LA384	wild or primitive	Jon Clements (AUS 28266)	EGY	3.3757
95602	Population-775	wild or primitive	Simpson	GRC	2.189
95605	Population-743	wild or primitive	Simpson	GRC	3.1595
95482	Pikador	cultivar	SHR Wiatrowo	POL	0.4614
95515	MJS208-1	wild or primitive	Jon Clements (AUS 25753)	ESP	2.8941
95516	MJS208-2	wild or primitive	Jon Clements (AUS 25754)	ESP	5.0662
95517	Damascus	wild or primitive	Jon Clements (AUS 26791)	SYR	1.7443
95522	FRA6706B	wild or primitive	Jon Clements (AUS 27663)	TUR	3.2971
95529	LA423	wild or primitive	Jon Clements (AUS 28287)	SDN	3.423
95530	Boros	cultivar	HR Smolice	POL	0.0357		pauper, induced mutant x Kali or Kalina
95419	Kalina	cultivar	Przebędowo,Mikołajczyk	POL	0.7147
95403	Wat	cultivar	Wiatrowo,Święcicki	POL	1.3576
95481	Bardo	cultivar	IHAR Przebędowo	POL	2.2287
95036	Population-8011	landrace	Salamanca,Jambrina	ESP	2.0415
95072	Population B-267/79	wild or primitive	Gatersleben,Lehmann	ESP	2.2615
95075	Population B-295/79	wild or primitive	Gatersleben,Lehmann	ESP	1.9982
95163	SF-387	landrace	Salamanca,Jambrina	ESP	1.8245
95442	Mutant SelfCompleting x Nahrq	cross derivative	Wiatrowo,Święcicki	POL	2.9047
95048	Population-8031	wild or primitive	Salamanca,Jambrina	ESP	2.3222
95064	Population-8062	wild or primitive	Salamanca,Jambrina	ESP	2.6905	-
95076	Population B-296/76	wild or primitive	Gatersleben,Lehmann	ESP	3.0984
95084	El Harrach-1	landrace	El Harrach	DZA	1.807
95102	LA-31 San Felices	wild or primitive	Salamanca,Jambrina	ESP	2.6581
95145	AL-18	landrace	Salamanca,Jambrina	ESP	3.9613
95470	R6902 x El Harrach2	cross derivative	Wiatrowo	POL	4.3002
95054	Population-8039	wild or primitive	Salamanca,Jambrina	ESP	2.9162
95059	Population-8053	wild or primitive	Salamanca,Jambrina	ESP	3.1854
95237	L.graecus xMUt.ToplessxHetmanF	cross derivative	Wiatrowo	POL	1.4498
95125	Population-877	wild or primitive	Simpson	GRC	4.2189
95147	AL-20	landrace	Salamanca,Jambrina	ESP	4.3082
95033	Population-8006	wild or primitive	Salamanca,Jambrina	ESP	1.7886
95035	Population-8010	wild or primitive	Salamanca,Jambrina	ESP	2.6145
95042	Population-8022	wild or primitive	Salamanca,Jambrina	ESP	1.5665
95078	Population B-300/79	wild or primitive	Gatersleben,Lehmann	ESP	4.0605
95097	Tremoco	landrace	Gatersleben,Lehmann	PRT	3.6963
95124	Population-780	wild or primitive	Simpson	GRC	3.7972
95144	M.Mut.z Hiszp.(topless)	mutant	Święcicki	ESP	4.0825
95153	AL-28	landrace	Salamanca,Jambrina	ESP	5.8031
95175	R-84141	landrace	Salamanca,Jambrina	ESP	0.0475	1.059	unknown
95148	AL-21	landrace	Salamanca,Jambrina	ESP	2.1042
95049	Population-8032	wild or primitive	Salamanca,Jambrina	ESP	2.7142
95116	Mutant cienkościenny	mutant	Salamanca,Jambrina	ESP	1.8477
95071	Population B-266/79	wild or primitive	Gatersleben,Lehmann	ESP	6.4576
95157	R-114	landrace	Salamanca,Jambrina	ESP	2.8825
95103	LA-20	landrace	Salamanca,Jambrina	ESP	3.8216
95609	P.26780	wild or primitive	Cowling	GRC	3.3489
95108	Population-84002	wild or primitive	Salamanca,Jambrina	ESP	2.8765
95040	Population-8020	wild or primitive	Salamanca,Jambrina	ESP	2.7694
95434	Lotos	cultivar	Bot.Garden,Powsin	SUN	0.5044	0.092	pauper
95510	Hansa	cultivar	Gatersleben	DEU	0.0199	0.027	pauper
95023	Oeiras-930/3	wild or primitive	Oeiras,Mota	PRT	4.9285	-
95034	Population-8009	wild or primitive	Salamanca,Jambrina	ESP	9.789
95085	El Harrach-2	landrace	El Harrach	DZA	4.714
95086	El Harrach-3	landrace	El Harrach	DZA	2.98
95087	El Harrach-4	landrace	El Harrach	DZA	3.1485
95133	VIR Leningr.-490	wild or primitive	Gatersleben,Lehmann	ETH	2.1741
95185	BGRC-3909	wild or primitive	Braunschweig,Seidewitz	ITA	3.8447
95197	BGRC-3921	wild or primitive	Braunschweig,Seidewitz	ITA	3.9695
95203	Populacja z Syrii	wild or primitive	Święcicki	SYR	2.1469
95214	ICARDA,IFLU-29	wild or primitive	University of Minnesota	SYR	1.7572
95215	ICARDA,IFLUE-33	wild or primitive	University of Minnesota	SYR	1.8507
95220	FAM 120	landrace	University of Minnesota	TUR	1.2131	0.99
95231	Pop.z Syrii	wild or primitive	Opole	SYR	3.4688
95249	Pop.2738	wild or primitive	Bet Dagan	ISR	2.2018
95251	Pop.2579	wild or primitive	Bet Dagan	ISR	3.8491
95252	Pop.2579B	wild or primitive	Bet Dagan	ISR	2.2983
95253	Egipt-5	wild or primitive	BRGC	EGY	2.4162
95254	Egipt-7	wild or primitive	BRGC	EGY	2.2595
95255	Egipt-8	wild or primitive	BRGC	EGY	2.7127
95257	Pop.52892	wild or primitive	BRGC	ETH	4.0578
95264	Tremoco Beja	wild or primitive	Madryt	PRT	4.552
95266	Pop.Setubal	wild or primitive	Madryt	PRT	3.9791
95269	BG-9787	wild or primitive	Madryt	ISR	2.8804
95275	BGR6305	cultivar	Bułgaria	ISR	4.907
95414	Bialorus-1	cross derivative	Zodino,Bowtramowicz	BYS	0.0159	0.048	unknown
95415	Bialorus-2	cross derivative	-	BYS	0.0212	-	unknown
95416	Bialorus-3	cross derivative	Zodino, Bowtramowicz	BYS	0.8258	0.23
95431	Volodia	cultivar	Gatersleben,Lehmann	DEU	0.0243	0.117	unknown
95432	Primorskij	cultivar	Bot.Garden, Powsin	SUN	2.3348
95433	Dniepr	cultivar	Bot.Garden,Powsin	SUN	0.0783	0.15	unknown
95439	Silosnyj	cultivar	Zodino,Łukaszewicz	SUN	0.45
95443	Lublanc	cultivar	Lusignan,Hugue	FRA	1.104
95456	Horizont	cultivar	University of Minnesota	SUN	0.8273
95518	ILCA13665	wild or primitive	Jon Clements (AUS 27172)	ETH	2.5775
95521	ILCA13677	wild or primitive	Jon Clements (AUS 27178)	ETH	2.3305
95606	Population-776	wild or primitive	Simpson	GRC	3.8529
95608	Population-804	wild or primitive	Simpson	GRC	9.0769
95007	Mansilla de los Mulas	wild or primitive	Salamanca,Jambrina	ESP	5.4776
95012	Magarraz-2	landrace	Salamanca,Jambrina	ESP	8.2162
95062	Population-8057	landrace	Salamanca,Jambrina	ESP	5.1801
95095	Azorski	wild or primitive	Gatersleben,Lehmann	PRT	5.0485
95128	Population-84075	wild or primitive	Salamanca,Jambrina	ESP	5.1188
95138	Population-187	wild or primitive	Sevilla,Martin	ESP	0.3875
95160	R-243	landrace	Salamanca,Jambrina	ESP	0.1508	0.207	unknown
95166	SF-479	landrace	Salamanca,Jambrina	ESP	0.0233	0.276	unknown
95176	WTD 6020	landrace	Wiatrowo,Święcicki	POL	0.43
95230	L.46-10	wild or primitive	VIR 3230	USA	0.0627	0.308	unknown
95239	Altramuz Chocho1	wild or primitive	Gatersleben	ESP	5.6928
95404	R-6020	cross derivative	Wiatrowo,Michalski	POL	0.3013
95405	Kali	cultivar	Przebędowo,Mikołajczyk	POL	0.0349	0.026	pauper
95418	Bialorus-5	cross derivative	-	BYS	0.028	-
95423	Amiga	cultivar	Temuco,Von Baer	CHL	0.0363	0.038	unknown
95430	Rimpaus Friihe Siisse Weisslup	cultivar	Gatersleben,Lehmann	DEU	0.4986
95445	Lutrop	cultivar	Braunschweig,Seidewitz	FRA	0.0266	0.043	unknown
95449	Buttercup	cultivar	Pretoria,v.d.May	ZAF	0.0388	0.087	unknown
95452	WTD-286	cultivar	Wiatrowo,Święcicki	POL	0.4818
95454	Tombowskij Skorospielyj	cultivar	Leningrad,Kurlowicz	SUN	0.0387	0.067	exiguus
95509	Nahrquell	cultivar	Gatersleben	DEU	0.0987	0.043	nutricius
95413	Kijewskij Mutant	cultivar	Cowling	UKR	0.016	0.155	pauper
95519	ILCA13673, P27174	wild or primitive	Jon Clements (AUS 27174)	ETH	2.5
