# Supplementary material for: Development of gene-based molecular markers tagging low alkaloid pauper locus in white lupin (Lupinus albus L.)
Source: J Appl Genet. 2019 Aug 13;60(3):269–81. doi: 10.1007/s13353-019-00508-9 (PMC6803572; doi:10.1007/s13353-019-00508-9)
Supplement: Supplementary file 2 — Segregation data revealed in mapping population for white lupin markers from pauper region. (20 kb) [file 13353_2019_508_MOESM2_ESM.xlsx]

## Sheet: Arkusz1
Development of gene-based molecular markers tagging low alkaloid pauper locus in white lupin (Lupinus albus L.)
Sandra Rychel, Michał Książkiewicz
Institute of Plant Genetics, Polish Academy of Sciences, Strzeszyńska 34, 60-479 Poznań
Supplementary File 2. Segregation data revealed in mapping population for white lupin markers from pauper region.
Genotype coding: "0", no data; 1, Kiev Mutant allele; 2, heterozygote; 3, P27174 allele;
RIL numbers correspond to the most recent linkage map Książkiewicz M, Nazzicari N, Yang Ha, Nelson MN, Renshaw D, Rychel S, Ferrari B, Carelli M, Tomaszewska M, Stawiński S, Naganowska B, Wolko B, Annicchiarico P (2017) A high-density consensus linkage map of white lupin highlights synteny with narrow-leafed lupin and provides markers tagging key agronomic traits. Sci Rep 7:15335. doi:10.1038/s41…
RIL	LAGI01_49436_F2_R2	TP16854_FD_R	LAGI01_35805_F2_R2	LAGI01_35805_F1_R1	LAGI01_54458_F2_R1	TP22150_F_R	ESD4-F8	ESD4-F7	TP447859_F_R	TP309728_F_R	TP70046_F_RD	TP30216_F_R	PauperM1_F_R_HhaI	PauperM1_F_R_HinfI
1	3	3	3	3	3	3	3	3	3	3	3	3	3	3
2	0	0	0	0	0	0	0	0	0	0	0	0	1	1
3	0	1	1	0	1	1	1	1	1	1	1	1	1	1
4	1	1	1	1	1	1	1	1	1	1	1	1	1	1
5	3	3	3	3	3	3	3	3	3	3	3	3	3	3
6	1	1	1	1	1	1	1	1	1	1	1	1	1	1
7	1	1	1	1	1	1	1	1	1	1	1	3	1	1
8	3	3	3	3	3	3	3	3	3	3	3	3	3	3
9	1	1	1	1	1	1	1	1	1	1	1	3	1	1
10	1	1	1	1	1	1	1	1	1	3	3	3	1	1
11	3	3	3	3	3	3	3	3	3	3	3	3	3	3
12	1	1	1	1	1	3	3	3	3	3	3	3	1	1
13	3	3	3	3	3	3	3	3	3	3	3	3	3	3
14	3	3	3	3	3	3	3	3	3	3	3	3	3	3
15	1	1	1	1	1	1	1	1	1	1	1	3	1	1
16	0	1	1	1	1	1	1	1	1	1	1	1	1	1
18	3	3	3	3	3	3	3	3	3	3	3	3	3	3
19	3	3	3	3	3	3	3	3	3	3	1	1	3	3
20	1	1	1	1	1	1	1	1	1	1	1	1	1	1
21	1	1	1	1	1	1	1	1	1	1	0	3	1	1
22	3	3	3	3	3	3	3	3	3	3	3	3	3	3
23	1	1	1	1	1	1	1	1	1	1	1	1	1	1
25	3	3	3	3	3	3	3	3	3	0	3	3	3	3
26	1	1	1	1	1	1	1	1	1	1	1	1	1	1
27	3	3	3	3	3	3	3	3	3	3	3	3	3	3
28	1	0	1	1	1	1	1	1	1	1	1	1	1	1
29	3	3	3	3	3	3	3	3	3	3	3	3	3	3
30	1	1	1	1	1	1	1	1	1	1	1	1	1	1
31	3	3	3	3	3	3	3	3	3	3	1	1	3	3
32	3	3	3	3	3	3	3	3	3	3	3	3	3	3
33	1	1	1	1	1	1	1	1	1	1	1	1	1	1
34	3	3	3	3	3	3	3	3	3	3	3	3	3	3
35	0	1	1	1	1	1	1	1	1	1	1	1	1	1
36	0	3	3	3	3	3	3	3	3	3	3	3	3	3
37	3	3	3	3	3	3	3	3	3	3	3	3	3	3
38	1	1	1	1	1	1	1	1	1	1	1	1	1	1
39	1	1	1	1	1	1	1	1	1	1	1	1	1	1
40	3	3	3	3	3	3	3	3	3	3	3	3	3	3
41	1	1	1	1	1	1	1	1	1	1	1	1	1	1
42	1	1	1	1	1	1	1	1	1	1	1	1	3	3
43	3	3	3	3	3	3	3	3	3	3	3	3	1	1
44	1	1	1	1	1	1	1	1	1	1	1	1	1	1
45	1	1	1	1	1	1	1	1	1	1	3	3	1	1
46	3	3	3	3	3	3	3	3	3	3	3	3	3	3
47	1	1	1	1	1	1	1	1	1	1	1	1	1	1
48	1	1	1	1	1	1	1	1	1	1	1	1	1	1
49	3	3	3	3	3	3	3	3	3	3	3	3	3	3
50	3	3	3	3	3	3	3	3	3	3	3	3	3	3
51	1	1	1	1	1	1	1	1	1	1	1	1	1	1
52	3	3	3	3	3	3	3	3	3	3	3	3	3	3
53	3	3	3	3	3	3	3	3	3	3	3	3	3	3
54	3	3	3	3	3	3	3	3	3	3	3	3	3	3
55	3	3	3	3	3	3	3	3	3	3	3	3	3	3
56	1	1	1	1	1	1	1	1	1	1	1	1	1	1
57	1	1	1	1	1	1	1	1	1	1	1	1	1	1
58	3	3	3	3	3	3	3	3	3	3	3	3	3	3
59	1	1	1	1	1	1	1	1	1	1	1	1	1	1
60	3	3	3	3	3	3	3	3	3	3	1	1	3	3
61	1	1	1	1	1	1	1	1	1	1	1	3	1	1
62	1	1	1	1	1	1	1	1	1	1	1	1	1	1
63	1	1	1	1	1	1	1	1	1	1	1	1	1	1
64	1	1	1	1	1	1	1	1	1	1	1	3	1	1
65	3	3	3	3	3	3	3	3	3	3	3	3	3	3
66	0	1	1	0	1	1	1	1	1	1	1	1	1	1
67	3	3	3	3	3	3	3	3	3	3	3	3	3	3
68	1	1	1	1	1	1	1	1	1	1	1	1	1	1
69	3	3	3	3	3	3	3	3	3	3	3	3	3	3
70	0	3	0	3	0	1	1	1	1	1	1	1	3	3
71	1	1	1	1	1	1	1	1	1	1	1	1	1	1
72	1	1	1	1	1	1	1	1	1	1	1	3	1	1
73	3	3	3	3	3	3	3	3	3	3	3	3	3	3
74	3	3	3	3	3	3	3	3	3	3	3	3	3	3
75	3	3	3	3	3	3	3	3	3	3	3	1	3	3
76	3	3	3	3	3	3	3	3	3	3	3	3	3	3
77	3	3	3	3	3	3	3	3	3	3	3	3	3	3
78	1	1	1	1	1	1	1	1	1	1	1	1	1	1
79	3	3	3	3	3	3	3	3	3	3	3	3	3	3
80	3	3	3	3	3	3	3	3	0	3	3	3	3	3
81	3	3	3	3	3	3	3	3	3	3	3	1	3	3
82	1	1	1	1	1	1	1	1	1	1	1	1	1	1
83	1	1	1	1	1	1	1	1	1	1	1	1	1	1
84	1	1	1	1	1	1	1	1	1	1	1	1	1	1
86	3	3	3	3	3	3	3	3	3	3	3	3	3	3
87	1	1	1	1	1	1	1	1	1	1	1	1	1	1
88	1	1	1	1	1	1	1	1	1	1	1	1	1	1
89	1	1	0	1	1	1	1	1	1	1	1	1	1	1
90	1	1	1	1	1	1	1	1	1	1	1	3	1	1
91	1	1	1	1	1	1	1	1	1	1	1	1	1	1
92	1	1	1	1	1	1	1	1	1	1	1	1	1	1
93	3	3	3	3	3	3	3	3	3	3	3	3	3	3
94	1	1	1	1	1	1	1	1	1	1	1	1	1	1
96	1	1	1	1	1	1	1	1	1	1	1	1	1	1
97	3	3	3	3	3	3	3	3	3	3	3	3	3	3
98	1	1	1	1	1	1	1	1	1	1	1	1	1	1
99	1	1	1	1	1	1	1	1	1	1	1	1	1	1
100	1	1	1	1	0	3	3	3	3	3	3	3	1	1
101	1	1	1	1	1	1	1	1	1	1	1	1	1	1
102	1	1	1	1	1	1	1	1	1	1	3	3	1	1
103	1	1	1	1	1	1	1	1	1	1	1	1	1	1
104	3	3	3	3	3	3	3	3	3	3	3	3	3	3
105	1	1	1	1	1	1	1	1	1	1	1	1	1	1
106	1	1	1	1	1	1	1	1	1	1	1	1	1	1
107	3	3	3	3	3	3	3	3	3	3	3	3	3	3
108	3	3	3	3	3	3	3	3	3	3	0	3	3	3
109	3	3	3	3	3	3	3	3	3	3	3	3	3	3
110	3	3	3	3	3	3	3	3	3	3	3	3	3	3
111	3	3	3	3	3	3	3	3	3	3	0	3	3	3
112	3	3	3	3	3	3	3	3	3	3	0	3	3	3
113	3	3	3	3	3	3	3	3	3	3	2	1	3	3
114	3	3	3	3	3	3	3	3	3	3	3	3	3	3
115	1	1	1	1	1	1	1	1	1	1	1	1	1	1
117	3	3	3	3	3	3	3	3	3	3	3	3	3	3
118	1	1	1	1	1	1	1	1	1	1	1	1	1	1
119	3	3	3	3	3	3	3	3	3	3	3	3	3	3
120	3	3	3	3	3	3	3	3	3	3	3	3	3	3
121	1	1	1	1	1	1	1	1	1	1	1	1	1	1
122	1	1	1	1	1	1	1	1	1	1	1	1	1	1
123	1	1	1	1	1	1	1	1	1	1	1	1	1	1
124	3	3	3	3	3	3	3	3	3	3	3	3	3	3
125	1	1	1	1	1	1	1	1	1	1	1	1	1	1
126	3	3	3	3	3	3	3	3	3	3	3	3	3	3
127	1	1	1	1	1	1	1	1	1	1	1	1	1	1
128	3	3	3	3	3	3	3	3	3	3	3	3	3	3
129	1	1	1	1	1	1	1	1	1	1	1	3	1	1
130	1	1	1	1	1	1	1	1	1	1	1	1	1	1
131	3	3	3	3	3	3	3	3	3	3	3	3	1	1
132	3	3	3	3	3	3	3	3	3	3	3	3	3	3
134	3	3	3	3	3	3	3	3	3	3	3	3	3	3
135	1	1	1	1	1	1	1	1	1	1	1	3	1	1
136	3	3	3	3	3	3	3	3	3	3	3	3	3	3
137	3	3	3	3	3	3	3	3	3	3	3	3	3	3
138	1	1	1	1	1	1	1	1	1	1	1	1	1	1
139	3	3	3	3	3	3	3	3	3	3	3	3	3	3
140	1	1	1	1	1	1	1	1	1	1	1	1	1	1
141	1	1	1	0	1	1	1	1	1	1	1	3	1	1
142	3	3	3	3	3	3	3	3	3	3	3	3	3	3
143	1	1	1	1	1	1	1	1	1	1	1	1	1	1
144	1	1	1	1	1	1	1	1	1	1	1	1	1	1
145	1	1	1	1	1	1	1	1	1	1	1	1	1	1
146	3	3	3	3	3	3	3	3	3	3	3	3	0	0
147	3	3	3	3	3	3	3	3	3	3	3	3	3	3
148	3	3	3	3	3	3	3	3	3	3	3	1	1	1
149	3	3	3	3	3	3	3	3	3	3	3	1	3	3
150	3	3	3	3	3	3	3	3	3	3	3	3	3	3
151	1	1	1	1	1	1	1	1	1	1	1	1	1	1
152	3	3	3	3	3	3	3	3	3	3	3	3	3	3
153	1	1	1	1	1	1	1	1	1	1	1	1	1	1
154	3	3	3	3	3	3	3	3	3	3	3	3	3	3
155	1	1	0	1	1	1	1	1	1	1	1	1	1	1
156	1	1	1	1	1	1	1	1	1	1	1	1	1	1
157	1	1	1	1	1	1	1	1	1	1	1	1	1	1
158	3	3	3	3	3	3	3	3	3	3	3	3	3	3
159	1	1	1	1	1	1	1	1	1	1	1	1	1	1
160	3	3	3	3	3	3	3	3	3	3	3	3	3	3
161	3	3	3	3	3	3	3	3	3	3	3	3	3	3
162	3	3	3	3	3	3	3	3	3	3	3	3	3	3
163	1	1	1	1	1	1	1	1	1	1	1	1	1	1
164	3	3	3	3	3	3	3	3	3	3	3	3	3	3
165	3	3	3	3	3	3	3	3	3	3	3	3	3	3
166	3	3	3	3	3	3	3	3	3	3	3	3	3	3
167	3	3	3	3	3	3	3	3	3	3	3	3	3	3
168	3	3	3	3	3	3	3	3	3	3	3	3	3	3
169	1	1	0	1	0	1	1	1	1	1	1	2	1	1
170	3	3	3	3	3	3	3	3	3	3	3	1	3	3
171	1	1	1	1	1	1	1	1	1	1	1	1	1	1
172	3	3	3	3	3	3	3	3	3	3	3	3	3	3
173	3	3	3	3	3	3	3	3	3	3	3	3	3	3
174	3	3	3	3	3	3	3	3	3	3	3	3	3	3
175	1	1	1	1	1	1	1	1	1	1	1	1	1	1
176	1	1	1	1	1	1	1	1	1	1	1	1	1	1
177	1	1	1	1	1	1	1	1	1	1	1	1	1	1
178	3	3	3	3	3	3	3	3	3	3	3	3	3	3
179	3	3	3	3	3	3	3	3	3	3	3	3	3	3
180	1	1	1	1	1	1	1	1	1	1	1	1	1	1
181	3	3	3	3	3	3	3	3	3	3	3	3	3	3
182	3	3	3	3	3	3	3	3	3	3	3	3	3	3
183	3	3	3	3	3	3	3	3	3	3	3	3	3	3
184	1	1	1	1	1	1	1	1	1	1	1	1	1	1
185	3	3	3	3	3	3	3	3	3	3	3	3	3	3
186	3	3	3	3	3	3	3	3	3	3	3	3	3	3
187	3	3	3	3	3	3	3	3	3	3	3	3	3	3
188	3	3	3	3	3	3	3	3	3	3	3	3	3	3
189	1	1	1	1	1	1	1	1	1	1	1	1	1	1
190	3	3	3	3	3	3	3	3	3	3	3	3	3	3
191	1	1	1	1	1	1	1	1	1	1	1	1	0	0
192	3	3	3	3	3	3	3	3	3	0	3	3	3	3
193	3	3	3	3	3	3	3	3	3	3	3	3	3	3
194	1	1	1	1	1	1	1	1	1	1	1	1	1	1
195	1	1	1	1	1	1	1	1	1	1	1	1	1	1
196	1	1	1	1	1	1	1	1	1	1	0	1	1	1
197	1	1	1	1	1	1	1	1	1	1	1	1	1	1
198	3	3	3	3	3	3	3	3	3	3	0	3	3	3
199	1	1	1	1	1	1	1	1	1	1	1	1	1	1
200	3	3	3	3	3	3	3	3	3	3	3	3	3	3
201	1	1	1	1	1	1	1	1	1	1	3	3	1	1
202	1	1	1	1	1	1	1	1	1	1	1	1	1	1
P27174	3	3	3	3	3	3	3	3	3	3	3	3	3	3
Kiev Mutant	1	1	1	1	1	1	1	1	1	1	1	1	1	1
