# Supplementary material for: Development of gene-based molecular markers tagging low alkaloid pauper locus in white lupin (Lupinus albus L.)
Source: J Appl Genet. 2019 Aug 13;60(3):269–81. doi: 10.1007/s13353-019-00508-9 (PMC6803572; doi:10.1007/s13353-019-00508-9)
Supplement: Supplementary file 4 — Genotype scores revealed in white lupin collection lines for white lupin markers from pauper region. (XLSX 23 kb) [file 13353_2019_508_MOESM4_ESM.xlsx]

## Sheet: Arkusz1
Development of gene-based molecular markers tagging low alkaloid pauper locus in white lupin (Lupinus albus L.)
Sandra Rychel, Michał Książkiewicz
Institute of Plant Genetics, Polish Academy of Sciences, Strzeszyńska 34, 60-479 Poznań
Supplementary File 4. Genotype scores revealed in white lupin collection lines for white lupin markers from pauper region.
Genotype coding: "0", no data; 1, Kiev Mutant allele; 2, heterozygote; 3, P27174 allele; C, other allele
Alkaloid content according to Kroc M, Rybiński W, Wilczura P, Kamel K, Kaczmarek Z, Barzyk P, Święcicki W (2017) Quantitative and qualitative analysis of alkaloids composition in the seeds of a white lupin (Lupinus albus L.) collection. Genet Resour Crop Evol 64 (8):1853-1860. doi:10.1007/s10722-016-0473-1
Accession	1 - non pauper 0 - pauper or unknown	LAGI01_49436_F2_R2	TP16854_FD_R	LAGI01_35805_F2_R2	LAGI01_35805_F1_R1	LAGI01_54458_F2_R1	TP22150_F_R	ESD4-F8	ESD4-F7	TP447859_F_R	TP309728_F_R	TP70046_F_RD	TP30216_F_R	PauperM1_F_R_HhaI	PauperM1_F_R_HinfI
95015	1	2	3	2	1	1	1	1	1	1	1	2	2	1	1
95038	1	1	1	1	3	1	1	1	1	1	1	3	3	3	3
95041	1	1	1	1	3	2	1	1	1	3	1	3	3	3	3
95047	1	1	1	1	3	1	1	1	1	1	1	3	3	1	1
95077	1	1	1	1	3	3	1	1	1	1	1	2	2	3	3
95080	1	1	3	1	3	3	1	1	1	3	1	3	1	1	1
95101	1	1	3	1	3	3	1	1	1	1	2	3	1	3	3
95109	1	1	3	3	3	3	1	1	1	1	1	3	3	3	3
95113	1	3	3	3	3	3	1	1	1	3	3	3	1	3	3
95114	1	1	3	1	3	3	1	1	1	3	3	3	3	3	3
95130	1	2	3	2	3	2	3	3	3	2	2	3	1	3	3
95132	1	1	1	1	3	3	1	1	1	3	3	2	1	3	3
95143	1	1	1	1	3	3	1	1	1	1	3	3	3	3	3
95146	1	1	1	1	3	3	1	1	1	2	1	1	2	3	3
95149	1	1	3	3	3	3	1	1	1	3	1	3	3	3	3
95151	1	1	1	1	3	3	1	1	1	2	2	3	2	3	3
95152	1	1	3	1	3	3	1	1	1	3	3	3	1	3	3
95155	1	3	3	2	3	3	1	1	1	3	3	1	1	3	3
95177	1	1	1	1	3	3	1	1	1	1	1	1	1	3	3
95187	1	1	3	1	3	3	1	1	1	3	3	3	3	3	3
95211	1	1	3	3	3	3	1	1	1	3	3	3	1	3	3
95212	1	1	3	3	3	3	1	1	1	3	3	3	1	3	3
95213	1	1	3	3	3	3	1	1	1	2	3	3	1	3	3
95216	1	1	1	1	3	3	1	1	1	1	1	1	1	3	3
95219	1	1	1	1	3	3	1	1	1	1	C	3	1	1	1
95223	1	1	3	1	3	1	1	1	1	3	3	3	3	0	0
95234	0	1	3	1	1	3	1	1	1	2	2	2	2	3	3
95243	1	2	3	2	3	3	1	1	1	2	1	1	1	3	3
95244	1	1	3	3	3	3	1	1	1	1	1	3	3	3	3
95245	1	1	3	3	3	3	1	1	1	1	1	3	3	3	3
95246	1	1	3	1	3	3	1	1	1	1	3	3	3	3	3
95267	1	1	3	1	3	3	1	1	1	1	C	1	1	3	3
95276	1	1	3	3	3	3	1	1	1	3	3	3	3	3	3
95406	0	1	1	1	1	1	1	1	1	1	1	1	1	1	1
95407	1	1	1	1	3	3	1	1	1	1	1	1	1	1	1
95409	1	1	1	1	3	3	1	1	1	1	1	1	1	3	3
95422	1	1	1	1	3	3	1	1	1	1	1	1	1	3	3
95424	1	1	3	1	3	3	1	1	1	3	3	3	3	3	3
95427	1	2	1	1	3	3	1	1	1	1	3	3	3	3	3
95428	1	1	1	1	3	2	3	1	1	1	C	1	1	0	0
95440	0	1	1	1	1	1	1	1	1	3	1	1	1	1	1
95468	1	1	1	1	3	3	1	1	1	1	1	1	1	3	3
95479	0	1	1	1	1	1	1	1	1	1	1	1	1	1	1
95480	1	1	3	1	3	3	1	1	1	1	1	3	1	3	3
95513	1	1	1	1	3	1	1	1	1	1	3	1	1	3	3
95523	1	1	1	1	3	3	1	1	1	3	1	1	1	3	3
95524	1	1	1	1	3	1	1	1	1	2	1	1	2	3	3
95525	1	1	3	3	3	3	1	1	1	3	C	1	3	3	3
95526	1	1	1	1	3	3	1	1	1	1	1	3	1	3	3
95527	1	1	1	1	3	1	1	1	1	1	1	3	3	3	3
95528	1	1	1	1	3	3	1	1	1	1	1	1	1	3	3
95602	1	2	3	1	3	3	1	1	1	3	3	3	3	3	3
95605	1	1	3	2	3	1	1	1	1	2	2	3	2	3	3
95482	1	1	3	1	3	3	1	1	1	1	1	2	1	3	3
95515	1	0	0	0	3	3	1	0	0	3	0	1	1	3	3
95516	1	1	3	3	3	3	1	1	1	1	1	3	3	3	3
95517	1	1	1	1	3	3	1	1	1	2	3	3	1	3	3
95522	1	1	1	3	3	3	1	1	1	1	3	3	1	3	3
95529	1	1	3	3	3	3	3	1	1	1	1	1	1	1	1
95530	0	1	1	1	1	1	1	1	1	1	3	1	1	1	1
95419	1	1	3	3	3	3	3	1	1	1	1	3	3	3	3
95403	1	1	3	1	3	3	1	1	1	1	1	3	3	3	3
95481	1	2	1	1	3	3	1	1	1	1	1	1	1	3	3
95036	1	2	3	2	3	2	1	1	1	1	1	1	2	3	3
95072	1	1	1	1	3	3	1	1	1	1	1	1	1	3	3
95075	1	2	3	2	3	3	1	1	1	1	1	3	3	3	3
95163	1	1	1	1	3	3	1	1	1	1	1	1	1	3	3
95442	1	1	1	1	3	3	1	1	1	1	1	1	1	3	3
95048	1	1	1	1	3	3	1	1	1	1	2	3	2	3	3
95064	1	1	3	3	1	1	1	1	1	1	1	1	2	1	1
95076	1	1	3	3	3	3	1	1	1	1	1	2	2	3	3
95084	1	2	3	1	3	3	1	1	1	3	3	1	1	3	3
95102	1	1	3	1	3	3	1	1	1	1	1	3	1	3	3
95145	1	1	1	1	3	3	1	1	1	1	3	3	3	1	1
95470	1	1	1	1	3	3	1	1	1	1	1	1	1	3	3
95054	1	1	3	3	3	1	1	1	1	1	1	3	3	3	3
95059	1	1	1	1	3	3	1	1	1	1	1	1	1	3	3
95237	1	2	1	1	3	3	1	1	1	1	1	1	1	3	3
95125	1	1	3	1	3	3	1	1	1	1	1	3	1	3	3
95147	1	1	3	1	3	3	1	1	1	1	C	1	2	3	3
95033	1	1	3	1	3	1	1	1	1	1	C	3	3	3	3
95035	1	1	3	3	3	1	1	1	1	1	1	1	1	3	3
95042	1	1	1	1	3	1	1	1	1	3	3	1	2	1	1
95078	1	2	1	3	3	3	1	1	1	1	1	3	2	3	3
95097	1	2	3	1	3	3	1	1	1	1	1	3	3	3	3
95124	1	1	3	2	3	3	1	1	1	2	1	2	3	1	1
95144	1	1	1	1	3	3	1	1	1	1	1	1	1	3	3
95153	1	3	3	3	3	3	1	1	1	1	1	3	3	3	3
95175	0	1	1	1	3	3	1	1	1	3	3	3	3	3	3
95148	1	1	3	3	3	3	1	1	1	3	1	1	3	3	3
95049	1	2	1	1	3	3	3	1	1	1	1	3	3	3	3
95116	1	3	3	3	3	1	1	1	1	1	3	1	1	3	3
95071	1	1	3	3	3	3	1	1	1	3	1	3	3	3	3
95157	1	3	3	3	3	3	1	1	1	1	1	3	3	3	3
95103	1	1	1	1	3	3	1	1	1	1	1	1	1	3	3
95609	1	2	3	1	3	1	1	1	1	3	1	3	1	3	3
95108	1	2	3	2	3	2	1	1	1	3	2	3	3	3	3
95040	1	1	3	1	3	3	1	1	1	3	C	3	3	3	3
95434	0	1	1	1	1	1	1	1	1	1	1	1	1	1	1
95510	0	1	1	1	1	1	1	1	1	1	C	1	1	1	1
95023	1	1	3	1	1	1	1	1	1	1	1	1	1	1	1
95034	1	1	3	1	3	3	1	1	1	1	3	3	1	3	3
95085	1	1	3	1	3	1	1	1	1	3	1	3	1	3	3
95086	1	3	3	3	3	3	1	1	1	3	3	1	1	3	3
95087	1	1	3	1	3	3	1	1	1	3	3	3	3	3	3
95133	1	2	3	2	3	3	1	1	1	2	3	3	2	3	3
95185	1	1	1	1	3	3	1	1	1	3	3	3	1	1	1
95197	1	1	3	3	3	3	1	1	1	3	1	3	3	3	3
95203	1	1	1	1	3	3	1	1	1	3	3	3	3	1	1
95214	1	1	1	1	3	1	1	1	1	3	3	1	1	1	1
95215	1	3	3	3	3	3	1	1	1	3	3	1	1	3	3
95220	1	1	1	1	1	1	1	1	1	2	1	1	1	1	1
95231	1	1	1	1	3	3	1	1	1	2	1	3	1	3	3
95249	1	1	3	3	3	3	1	1	1	3	3	3	1	3	3
95251	1	1	3	3	3	3	1	1	1	3	3	3	1	3	3
95252	1	1	3	3	3	3	1	1	1	1	1	3	3	3	3
95253	1	1	1	1	3	3	3	1	1	1	3	1	1	1	1
95254	1	1	3	3	3	3	1	1	1	3	3	3	1	3	3
95255	1	1	3	1	3	3	1	1	1	1	1	1	1	3	3
95257	1	1	3	3	3	3	1	1	1	1	3	1	1	1	1
95264	1	1	1	1	3	3	1	1	1	2	3	1	1	1	1
95266	1	1	1	1	2	2	1	1	1	1	1	3	3	3	3
95269	1	1	1	1	3	3	1	1	1	1	2	3	1	3	3
95275	1	1	3	1	3	3	1	1	1	3	3	3	2	3	3
95414	0	1	1	1	1	1	3	1	1	1	1	1	1	1	1
95415	0	1	1	1	1	1	1	1	1	1	1	1	1	1	1
95416	1	1	3	1	3	3	1	1	1	1	1	3	1	3	3
95431	0	1	1	1	1	1	1	1	1	2	1	1	1	1	1
95432	1	1	3	1	3	3	1	1	1	3	1	3	1	3	3
95433	0	1	1	1	3	3	1	1	1	1	1	1	1	3	3
95439	1	1	1	1	3	3	1	1	1	2	2	3	2	3	3
95443	1	1	3	3	3	3	1	1	1	1	1	3	1	3	3
95456	1	1	3	1	3	3	1	1	1	1	1	3	1	3	3
95518	1	1	1	1	3	3	1	1	1	3	1	3	1	3	3
95521	1	2	3	2	3	3	3	2	2	3	3	3	2	3	3
95606	1	1	1	1	3	3	1	1	1	1	3	3	3	1	1
95608	1	1	3	2	3	3	1	1	1	3	2	3	1	3	3
95007	1	3	3	3	3	3	1	1	1	1	1	1	1	3	3
95012	1	1	1	1	3	1	1	1	1	1	1	3	2	3	3
95062	1	3	3	3	3	3	1	1	1	3	3	3	1	3	3
95095	1	1	3	1	3	3	1	1	1	1	1	3	1	3	3
95128	1	2	3	2	3	3	3	1	1	3	3	3	1	3	3
95138	1	1	1	1	3	3	3	1	1	1	1	3	3	3	3
95160	0	1	1	1	3	3	1	1	1	1	1	1	1	3	3
95166	0	1	1	1	3	3	1	1	1	3	3	1	1	3	3
95176	1	1	1	1	3	3	1	1	1	1	3	3	3	1	1
95230	0	1	1	1	1	1	1	1	1	1	1	1	1	1	1
95239	1	1	3	2	3	3	1	1	1	2	3	3	2	3	3
95404	1	1	3	1	3	3	1	1	1	3	3	3	3	3	3
95405	0	1	1	1	1	1	1	1	1	1	1	1	1	1	1
95418	0	1	1	1	1	1	1	1	1	1	1	1	1	1	1
95423	0	1	1	1	1	1	1	1	1	1	1	1	1	1	1
95430	1	1	3	1	3	3	1	1	1	3	3	3	3	3	3
95445	0	1	1	1	3	3	1	1	1	3	3	3	3	3	3
95449	0	1	3	1	3	3	1	1	1	3	3	3	3	3	3
95452	1	1	3	1	3	3	1	1	1	1	2	3	3	3	3
95454	1	1	1	1	3	3	1	1	1	1	1	1	1	3	3
95509	1	1	1	1	3	3	1	1	1	1	1	1	1	3	3
95413	0	1	1	1	1	1	1	1	1	1	1	1	1	1	1
95519	1	3	3	3	3	3	3	3	3	3	3	3	3	3	3
